# Supplementary material for: Chrysanthemum indicum Prevents Hydrogen Peroxide-Induced Neurotoxicity by Activating the TrkB/Akt Signaling Pathway in Hippocampal Neuronal Cells
Source: Nutrients. 2021 Oct 20;13(11):3690. doi: 10.3390/nu13113690 (PMC8618340; doi:10.3390/nu13113690)
Supplement: Supplementary file 1 [file nutrients-13-03690-s001.zip]

Archive with 1 entries (1 files):
- nutrients-1400264-supplementary.pdf
